# Supplementary material for: Analyzing Morphology, Metabolomics, and Transcriptomics Offers Invaluable Insights into the Mechanisms of Pigment Accumulation in the Diverse-Colored Labellum Tissues of Alpinia
Source: Plants (Basel). 2023 Nov 3;12(21):3766. doi: 10.3390/plants12213766 (PMC10650467; doi:10.3390/plants12213766)
Supplement: Supplementary file 1 [file plants-12-03766-s001.zip]

Archive with 5 entries (5 files):
- Figure S1 and S2.pdf
- Table S1.xlsx
- Table S2.xlsx
- Table S3.xlsx
- Table S4.xlsx
