# Supplementary material for: Analyzing Morphology, Metabolomics, and Transcriptomics Offers Invaluable Insights into the Mechanisms of Pigment Accumulation in the Diverse-Colored Labellum Tissues of Alpinia
Source: Plants (Basel). 2023 Nov 3;12(21):3766. doi: 10.3390/plants12213766 (PMC10650467; doi:10.3390/plants12213766)
Supplement: Supplementary file 1 [file plants-12-03766-s001.zip › Table S1.xlsx]

## Sheet: Article information
Analyzing morphology, metabolomics, and transcriptomics of-fers invaluable insights into the mechanisms of pigment accu-mulation in the diverse-colored labellum tissues of Alpinia
Plants
Tong Zhao1 Qianxia Yu2·Canjia Lin3·Huanfang Liu3 Limei Dong1* Xinxin Feng4 and Jingping Liao3
1 Guangdong Eco-engineering Polytechnic, Guangzhou 510520, China 2 Guangdong Provincial Key Laboratory of Crop Genetic Improvement, South China Peanut Sub-Center of National Center of Oilseed Crops Improvement, Crops Research Institute, Guangdong Academy of Agri-cultural Sciences, Guangzhou, China 3 Key Laboratory of Plant Resources Conservation and Sustainable Utilization, South China Botanical …
Corresponding author: Limei Dong dlm0728@163.com

## Sheet: Table S1
Table S1 KEGG pathways linked to flavonoid and carotenoid biosynthesis
Pathway	Pathway id	Gene count	Gene id	KEGG ORTHOLOGY
Carotenoid biosynthesis	ko00906	268	Cluster-50342.0;Cluster-50342.1;Cluster-50342.2;Cluster-50342.3;Cluster-50342.4;Cluster-50342.5;Cluster-12186.0;Cluster-31011.0;Cluster-62974.0;Cluster-62974.1;Cluster-62974.2;Cluster-62974.3;Cluster-62974.4;Cluster-62974.5;Cluster-62974.6;Cluster-62974.7;Cluster-67693.0;Cluster-67693.1;Cluster-67693.2;Cluster-67693.3;Cluster-67693.4;Cluster-36710.0;Cluster-36710.1;Cluster-36710.2;Cluster-36710.3…	K00514+K02291+K02293+K06443+K06444+K09835+K09837+K09838+K09839+K09840+K09841+K09842+K09843+K14595+K15744+K15746+K15747+K17911+K17912+K17913
Flavonoid biosynthesis	ko00941	338	Cluster-64789.0;Cluster-64789.1;Cluster-64789.2;Cluster-64789.3;Cluster-64789.4;Cluster-64789.5;Cluster-64789.6;Cluster-64789.7;Cluster-25116.0;Cluster-37987.0;Cluster-38597.0;Cluster-38597.2;Cluster-39749.0;Cluster-39749.2;Cluster-39749.6;Cluster-51716.0;Cluster-51716.1;Cluster-70988.0;Cluster-70988.1;Cluster-70988.2;Cluster-70988.3;Cluster-70988.4;Cluster-70988.5;Cluster-70988.6;Cluster-70988.7…	K00475+K00487+K00588+K00660+K01859+K05277+K05278+K05280+K08243+K08695+K09754+K13065+K13080+K13082+K13083+K22845+K23179
Anthocyanin biosynthesis	ko00942	27	Cluster-45070.0;Cluster-47188.1;Cluster-47188.2;Cluster-47188.3;Cluster-47188.4;Cluster-44905.0;Cluster-46327.0;Cluster-54554.0;Cluster-54554.1;Cluster-54554.10;Cluster-54554.11;Cluster-54554.12;Cluster-54554.13;Cluster-54554.2;Cluster-54554.3;Cluster-54554.5;Cluster-54554.6;Cluster-54554.7;Cluster-54554.8;Cluster-54554.9;Cluster-58111.0;Cluster-65309.0;Cluster-65309.1;Cluster-62066.15;Cluster-62…	K12338+K12930+K12938+K21383
Isoflavonoid biosynthesis	ko00943	96	Cluster-41333.0;Cluster-4789.0;Cluster-49451.0;Cluster-55690.0;Cluster-56253.0;Cluster-56253.1;Cluster-56253.2;Cluster-56253.3;Cluster-58350.0;Cluster-59781.0;Cluster-59781.1;Cluster-59781.2;Cluster-60208.0;Cluster-60208.1;Cluster-10909.0;Cluster-20450.0;Cluster-23796.0;Cluster-51840.0;Cluster-51840.1;Cluster-51840.2;Cluster-51840.3;Cluster-51840.4;Cluster-51840.5;Cluster-57822.0;Cluster-57822.1;…	K13258+K13260+K13263+K13264+K13267+K23179+K25075
Flavone and flavonol biosynthesis	ko00944	42	Cluster-38922.1;Cluster-38922.2;Cluster-38922.3;Cluster-38922.4;Cluster-38922.5;Cluster-65552.17;Cluster-51367.0;Cluster-67791.0;Cluster-30586.0;Cluster-30586.1;Cluster-30586.2;Cluster-30586.3;Cluster-30586.4;Cluster-30586.5;Cluster-43858.0;Cluster-50954.0;Cluster-50954.1;Cluster-55200.0;Cluster-64662.0;Cluster-16886.0;Cluster-32097.0;Cluster-35222.0;Cluster-37279.0;Cluster-42956.0;Cluster-44201.…	K05280+K13080+K13083+K13264+K22771+K22772
