# Supplementary material for: Analyzing Morphology, Metabolomics, and Transcriptomics Offers Invaluable Insights into the Mechanisms of Pigment Accumulation in the Diverse-Colored Labellum Tissues of Alpinia
Source: Plants (Basel). 2023 Nov 3;12(21):3766. doi: 10.3390/plants12213766 (PMC10650467; doi:10.3390/plants12213766)
Supplement: Supplementary file 1 [file plants-12-03766-s001.zip › Table S2.xlsx]

## Sheet: Article information
Analyzing morphology, metabolomics, and transcriptomics of-fers invaluable insights into the mechanisms of pigment accu-mulation in the diverse-colored labellum tissues of Alpinia
Plants
Tong Zhao1 Qianxia Yu2·Canjia Lin3·Huanfang Liu3 Limei Dong1* Xinxin Feng4 and Jingping Liao3
1 Guangdong Eco-engineering Polytechnic, Guangzhou 510520, China 2 Guangdong Provincial Key Laboratory of Crop Genetic Improvement, South China Peanut Sub-Center of National Center of Oilseed Crops Improvement, Crops Research Institute, Guangdong Academy of Agri-cultural Sciences, Guangzhou, China 3 Key Laboratory of Plant Resources Conservation and Sustainable Utilization, South China Botanical …
Corresponding author: Limei Dong dlm0728@163.com

## Sheet: Table S2
Table S2 Differential flavonoid metabolites in AzLo vs AzLy
Index	Compounds	Class	LogFC	Type
pme2459	Luteolin-7-O-glucoside (Cynaroside)	Flavones	13.1652	up
Zmdn002049	Epicatechin-4'-O-β-D-glucopyranoside*	Flavanols	17.1904	up
MWSHY0177	Catechin gallate	Flavanols	17.9174	up
MWSHY0094	Gallocatechin gallate	Flavanols	11.1656	up
mws0034	Epigallocatechin-3-gallate*	Flavanols	9.32633	up
mws2220	Gallocatechin 3-O-gallate*	Flavanols	9.53102	up
Cmhn002756	1,3-Di-O-galloyl-4,6-(S)-HHDP-β-D-glucose	Tannin	7.67989	up
Lmsp004166	Quercetin-3-O-glucoside-7-O-rhamnoside*	Flavonols	15.2282	up
Lssp210058	Quercetin-3-O-robinobioside*	Flavonols	15.3509	up
Lmyn003256	Isocorilagin	Tannin	8.6699	up
Zmjn003358	Epicatechin-3-(3''-O-methyl)gallate	Flavanols	15.42	up
Zmxp003107	Luteolin-7,3'-di-O-glucoside	Flavones	13.6113	up
pmb0711	Quercetin-7-O-rutinoside*	Flavonols	15.4685	up
Hmpn005101	Sieboldin	Chalcones	10.8168	up
pmb3114	Epicatechin-epiafzelechin	Flavanols	-11.5797	down
Xmyp004678	Kaempferol-3-O-(2-O-Xylosyl-6-O-Rhamnosyl)Glucoside	Flavonols	-9.64412	down
MWS20145	Eriodictyol-7-O-glucoside	Flavanones	-17.4071	down
Lmqn004838	3-O-Methylellagic acid	Tannin	14.243	up
NK10256198	3,5,7,2'-Tetrahydroxyflavone; Datiscetin	Flavones	9.61484	up
pme0432	Procyanidin A2	Proanthocyanidins	13.6114	up
Zmmp009258	Naringenin-4',7-dimethyl ether	Flavanones	13.4871	up
mws1290	Kaempferol-3-O-(6''-p-Coumaroyl)glucoside (Tiliroside)	Flavonols	13.1082	up
Lmmp002334	Quercetin-3-O-rutinoside-7-O-glucoside	Flavonols	-12.7796	down
MWSHY0098	Epigallocatechin	Flavanols	17.3695	up
MWSHY0116	Hesperetin-7-O-rutinoside (Hesperidin)	Flavanones	16.3857	up
pmb0628	Eriodictyol-8-C-glucoside-4'-O-glucoside	Flavanones	-13.2819	down
Lmbp002592	Kaempferol-3,7-O-diglucoside	Flavonols	12.9	up
Zmjp003291	Vitexin-2''-O-galactoside	Flavones	13.7787	up
Lmdp004267	Quercetin-3-O-(6''-O-p-Coumaroyl)glucoside	Flavonols	12.7371	up
pma0249	3'-O-Methyltricetin-5-O-glucoside	Flavones	18.2491	up
MWSHY0171	Procyanidin B2	Proanthocyanidins	-17.9192	down
pmf0203	Peonidin-3-O-glucoside	Anthocyanidins	-21.1752	down
pmb3002	Chrysoeriol-7-O-rutinoside	Flavones	10.0038	up
Lmlp002990	Isosaponarin(Isovitexin-4'-O-glucoside)	Flavones	12.3496	up
Hmmp003156	Isovitexin-7-O-glucoside(Saponarin)	Flavones	12.5694	up
Hmjn004446	Luteolin-7-O-(6''-caffeoyl)rhamnoside	Flavones	12.639	up
MWSslk146	4'-O-Glucosylvitexin	Flavones	14.2412	up
Cmsp006026	Dihydrorhamnetin	Flavanones	9.77333	up
pmp000127	Chrysoeriol-6,8-di-C-glucoside	Flavones	11.142	up
Lmtp002474	Apigenin-6-C-(2''-glucosyl)arabinoside	Flavones	12.9726	up
HJAP136	Quercetin-3-O-(2''-O-rhamnosyl)rutinoside-7-O-glucoside	Flavonols	13.0725	up
HJAP012	Luteolin-8-C-arabinoside	Flavones	-12.1706	down
mws0049	Gallocatechin	Flavanols	-14.5793	down
Lmtp003079	Peonidin-3-O-rutinoside	Anthocyanidins	-6.69825	down
Only presented LogFC absolute values greater than 6. Asterisk indicates that the compound was detected to have isomers.
