# Supplementary material for: Analyzing Morphology, Metabolomics, and Transcriptomics Offers Invaluable Insights into the Mechanisms of Pigment Accumulation in the Diverse-Colored Labellum Tissues of Alpinia
Source: Plants (Basel). 2023 Nov 3;12(21):3766. doi: 10.3390/plants12213766 (PMC10650467; doi:10.3390/plants12213766)
Supplement: Supplementary file 1 [file plants-12-03766-s001.zip › Table S3.xlsx]

## Sheet: Article information
Analyzing morphology, metabolomics, and transcriptomics of-fers invaluable insights into the mechanisms of pigment accu-mulation in the diverse-colored labellum tissues of Alpinia
Plants
Tong Zhao1 Qianxia Yu2·Canjia Lin3·Huanfang Liu3 Limei Dong1* Xinxin Feng4 and Jingping Liao3
1 Guangdong Eco-engineering Polytechnic, Guangzhou 510520, China 2 Guangdong Provincial Key Laboratory of Crop Genetic Improvement, South China Peanut Sub-Center of National Center of Oilseed Crops Improvement, Crops Research Institute, Guangdong Academy of Agri-cultural Sciences, Guangzhou, China 3 Key Laboratory of Plant Resources Conservation and Sustainable Utilization, South China Botanical …
Corresponding author: Limei Dong dlm0728@163.com

## Sheet: Table S3
Table S3 Differential flavonoid metabolites in AoLw vs AoLp
Index	Compounds	Class	LogFC	Type
Lmtp003079	Peonidin-3-O-rutinoside	Anthocyanidins	15.582	up
Zmdn002049	Epicatechin-4'-O-β-D-glucopyranoside*	Flavanols	11.2055	up
pmp001127	Chrysoeriol; 5,7,4'-Trihydroxy-3'-Methoxyflavone	Flavones	9.39963	up
pme2960	Naringenin chalcone; 2',4,4',6'-Tetrahydroxychalcone	Chalcones	11.9638	up
Lmmn004912	3-O-Methylquercetin	Flavonols	-7.59059	down
Hmgp002238	Jaceosidin-7-O-Glucoside	Flavones	12.6978	up
HJN044	Epicatechin-(4β→8,2β→O→7)-epicatechin-(4β→8)-epicatechin	Flavanols	-12.2202	down
mws1290	Kaempferol-3-O-(6''-p-Coumaroyl)glucoside (Tiliroside)	Flavonols	-14.3447	down
pme0376	Naringenin (5,7,4'-Trihydroxyflavanone)	Flavanones	11.7752	up
Lmfn004235	Myricetin-3,7,3'-trimethyl ether	Flavonols	14.0378	up
pmb0736	Tricin-7-O-Glucoside*	Flavones	11.7072	up
Hmcp001658	Isorhamnetin-3-O-(6''-malonyl)glucoside-7-O-glucoside	Flavonols	7.81756	up
Lmsp004749	Syringetin-3-O-rutinoside	Flavonols	9.31527	up
MWSHY0050	Kaempferol-3-O-rutinoside(Nicotiflorin)*	Flavonols	19.3557	up
pmb0603	Chrysoeriol-7,4'-di-O-glucoside	Flavones	11.544	up
Lmmp003672	8,8'-Methylenebiscatechin	Flavanols	-7.75312	down
Hmcp001559	Isorhamnetin-3-O-rutinoside-7-O-arabinoside	Flavonols	7.16641	up
pmf0203	Peonidin-3-O-glucoside	Anthocyanidins	16.1068	up
Hmjn004446	Luteolin-7-O-(6''-caffeoyl)rhamnoside	Flavones	-12.6781	down
pmp001111	Violanthin	Flavones	10.755	up
Zmsp004363	Quercetin-3-O-(6''-O-acetyl)glucoside	Flavonols	11.537	up
Hmgp002036	Nepetin-7-O-glucoside(Nepitrin)	Flavones	17.4242	up
Lmwp003442	Amoenin	Flavonols	-14.7528	down
Asterisk indicates that the compound was detected to have isomers
