# Supplementary material for: Analyzing Morphology, Metabolomics, and Transcriptomics Offers Invaluable Insights into the Mechanisms of Pigment Accumulation in the Diverse-Colored Labellum Tissues of Alpinia
Source: Plants (Basel). 2023 Nov 3;12(21):3766. doi: 10.3390/plants12213766 (PMC10650467; doi:10.3390/plants12213766)
Supplement: Supplementary file 1 [file plants-12-03766-s001.zip › Table S4.xlsx]

## Sheet: Article information
Analyzing morphology, metabolomics, and transcriptomics of-fers invaluable insights into the mechanisms of pigment accu-mulation in the diverse-colored labellum tissues of Alpinia
Plants
Tong Zhao1 Qianxia Yu2·Canjia Lin3·Huanfang Liu3 Limei Dong1 Xinxin Feng4 and Jingping Liao3
1 Guangdong Eco-engineering Polytechnic, Guangzhou 510520, China 2 Guangdong Provincial Key Laboratory of Crop Genetic Improvement, South China Peanut Sub-Center of National Center of Oilseed Crops Improvement, Crops Research Institute, Guangdong Academy of Agri-cultural Sciences, Guangzhou, China 3 Key Laboratory of Plant Resources Conservation and Sustainable Utilization, South China Botanical …
Corresponding author: Limei Dong dlm0728@163.com

## Sheet: Table S4
Table S4 qRT-PCR primers
Primers	F-primer	R-primer	Product (bp)
Cluster-36198.16	GTCGGCGATACCAGGGAAC	GCTGGAATTCACGAGACAACATAC	120
Cluster-51131.0	TCACCTACACCACCGAATCAAC	TCCTGAATACTACTTCCGCATCAC	153
Cluster-65461.1	GGAGTGGATTTCTCGCTGTCTT	AGCTCGTTTAATGGGTCTTTCAC	235
Cluster-58111.0	GACGGGAGCTCAATGCTTAAC	AATGCGGATGCTGATTTGAGA	203
Cluster-48571.0	CGCACCGATTCCCTCAAC	CGAGCCTCGGGGTAGGC	74
Cluster-67693.1	GTGCTGTCGCAAGTCGTGAT	TTCGTGGGCTGTTGTGGG	258
Cluster-12186.0	TCTTGTTCGGACCTTACTTGACTG	TGCCATGACCTTCTATCCCTATT	193
Cluster-21316.6	GATATTTAATTCGCTTGCCAGG	TCTCCGATGCTTGCGTTGTA	156
Cluster-46327.0	TCCGACATTAACGGCTTCCT	CGCCTCACTGACCTCTATCCC	138
Cluster-54554.2	GGCTAAACTGGCATCTATCACG	GTCTCCGACCTCTGCTACCG	105
Cluster-62974.7	GAGATGTCGGCGAAGATGCT	AATTCCAATGAAGCCCAAACC	229
Cluster-36710.6	TGATCTGCTCGATTCTGTCGC	TATGGATTGTTCTCCTTTGTCCC	260
